# Supplementary material for: Comparative phylomitogenomic analyses provide insights into adaptation and carcinization in Anomura
Source: Anim Cells Syst (Seoul). 2026 Jan 12;30(1):13–33. doi: 10.1080/19768354.2025.2607863 (PMC12798672; doi:10.1080/19768354.2025.2607863)
Supplement: Supplemental Material [file TACS_A_2607863_SM0512.zip]

Archive with 7 entries (7 files):
- Supplementary Table 1.pdf
- Supplementary_Figure_1_revised.pdf
- Supplementary_Figure_2-numbering change.pdf
- Supplementary_Figure_3-numbering change.pdf
- Supplementary_Figure_4-numbering change.pdf
- Supplementary_Figure_5_second.pdf
- Supplementary_Figure_6_second.pdf
